# Supplementary material for: Prevalence and associated factors of chronic kidney disease among adults receiving antiretroviral therapy at Hawassa University Comprehensive Specialized Hospital
Source: PLoS One. 2025 Apr 3;20(4):e0320787. doi: 10.1371/journal.pone.0320787 (PMC11967973; doi:10.1371/journal.pone.0320787)
Supplement: S1 Data — (XLS) [file pone.0320787.s001.xls]

## Sheet: S1
Seri	CKD	AgeRR	Gender	Smokhx	Alch	CMI	StgR	OI	VloadR	HgbnR	CKDstg
1	0	0	1	1	0	0	0	0	1	0
2	0	0	1	0	0	0	0	0	1	0
3	0	0	0	0	0	0	1	1	1	0
4	0	0	0	0	0	0	0	0	2	0
5	0	0	0	0	0	0	1	1	1	0
6	0	0	0	0	0	0	1	1	0	0
7	0	1	0	0	0	0	1	0	2	0
8	0	0	0	0	0	0	0	0	2	0
9	0	0	1	0	1	0	1	0	1	0
10	0	0	1	0	0	0	0	1	1	0
11	1	0	1	0	0	1	1	1	1	0	3
12	0	0	0	0	1	0	0	1	1	1
13	0	0	0	0	0	0	1	1	1	0
14	0	1	0	0	0	1	1	1	2	0
15	0	0	1	0	1	1	0	0	2	0
16	0	0	0	0	0	0	1	1	1	1
17	0	0	0	0	0	0	0	1	2	0
18	0	0	1	0	1	0	0	0	0	0
19	0	0	0	0	0	0	0	0	1	0
20	0	1	1	0	1	0	1	1	2	0
21	0	0	0	0	0	0	0	0	1	0
22	0	0	1	0	0	1	1	1	1	0
23	0	0	0	0	0	1	1	1	0	0
24	0	0	0	0	0	0	0	0	2	0
25	1	1	0	0	0	1	1	1	1	0	2
26	0	0	1	0	0	0	1	0	1	1
27	0	0	0	0	0	0	0	0	1	1
28	0	0	0	0	0	0	0	0	1	0
29	0	0	1	1	0	0	0	1	1	0
30	0	0	0	0	0	0	1	0	2	1
31	0	0	0	0	0	0	1	1	1	0
32	0	0	0	0	0	0	1	1	0	1
33	0	0	1	1	1	0	0	1	1	0
34	0	1	1	0	0	0	0	0	1	0
35	1	1	1	0	0	1	0	1	2	0	3
36	0	0	0	0	1	0	1	1	1	1
37	0	1	1	0	1	1	1	0	0	1
38	1	0	1	1	0	0	1	1	1	0	2
39	0	0	1	0	0	0	1	0	2	0
40	0	0	0	0	0	0	0	1	2	0
41	0	0	0	0	0	0	1	1	0	1
42	0	0	0	0	1	0	1	1	2	0
43	0	0	0	0	0	0	1	0	1	0
44	0	0	0	0	0	0	1	1	1	0
45	0	0	0	0	0	0	0	0	1	0
46	0	1	0	0	0	1	0	1	1	0
47	0	1	0	0	0	0	0	0	0	0
48	0	1	1	0	0	0	0	0	0	0
49	0	0	0	0	0	0	0	1	1	1
50	0	1	0	0	0	0	1	0	1	0
51	1	1	1	0	1	0	1	1	2	1	2
52	0	1	0	0	0	1	0	1	0	1
53	0	1	0	0	0	1	1	0	1	0
54	0	0	0	0	0	0	1	1	1	0
55	0	1	0	0	0	1	1	1	1	0
56	0	0	0	0	0	0	1	0	0	0
57	0	1	0	0	0	0	0	0	0	0
58	0	0	1	0	0	0	1	1	2	0
59	0	1	1	1	1	0	1	1	2	0
60	0	0	0	0	0	0	1	0	1	0
61	1	0	0	0	0	0	1	1	1	1	3
62	0	1	0	0	0	0	1	1	0	0
63	0	1	1	1	1	0	1	0	2	1
64	0	1	0	0	0	0	0	1	1	0
65	0	0	1	0	0	0	1	1	0	0
66	1	0	1	1	0	0	1	1	0	0	3
67	0	1	1	0	1	0	0	1	1	0
68	0	0	1	0	0	1	1	1	1	0
69	0	1	0	1	0	1	0	0	1	0
70	0	0	0	0	0	0	0	1	1	0
71	0	0	1	0	0	0	0	1	1	0
72	0	0	0	0	0	0	1	1	1	1
73	0	0	1	0	0	0	0	0	0	0
74	0	0	0	0	0	0	1	0	0	0
75	0	0	0	0	0	1	1	1	0	0
76	0	1	1	1	1	0	1	1	1	0
77	0	0	1	0	0	0	1	1	1	1
78	0	0	0	0	0	0	0	0	2	0
79	0	0	0	0	0	0	1	1	1	0
80	0	0	0	0	0	0	1	0	1	0
81	1	0	0	0	0	0	1	0	1	1	4
82	0	0	0	0	0	0	1	0	1	1
83	0	0	1	0	0	0	0	1	0	0
84	0	0	1	0	0	0	0	1	1	0
85	0	0	0	0	0	0	1	1	0	0
86	0	0	0	0	0	0	0	0	1	0
87	0	0	0	0	0	1	1	1	0	0
88	0	0	0	0	0	0	0	1	2	0
89	0	0	1	0	0	0	1	1	1	0
90	0	0	0	0	0	0	1	0	0	0
91	0	1	0	0	0	0	0	1	1	0
92	0	1	1	0	0	0	1	1	2	0
93	0	0	0	0	0	0	1	1	1	1
94	0	0	1	0	0	0	1	1	0	1
95	0	1	0	0	0	1	1	0	1	0
96	0	1	1	0	0	1	0	1	1	0
97	0	0	0	0	0	0	0	1	2	0
98	0	1	0	0	0	0	0	1	1	0
99	0	0	1	0	0	0	1	1	1	0
100	0	0	0	0	0	0	0	0	1	0
101	0	0	0	0	0	0	1	1	1	0
102	0	0	0	0	0	0	0	1	1	0
103	0	1	0	0	0	0	0	0	2	0
104	0	0	1	0	1	0	0	0	1	0
105	1	0	1	0	1	0	0	1	1	1	3
106	0	0	0	0	0	1	0	1	1	0
107	0	0	1	0	1	1	1	0	2	0
108	0	0	0	0	0	0	0	1	2	0
109	0	0	0	0	0	0	0	0	1	0
110	0	0	0	0	0	0	0	0	1	0
111	0	0	0	0	0	1	1	1	0	0
112	1	1	0	0	0	1	1	1	1	0	2
113	0	0	0	0	0	0	0	0	1	1
114	0	0	1	1	0	0	0	1	1	0
115	0	0	0	0	0	0	1	1	1	0
116	0	0	1	1	1	0	0	1	2	0
117	1	1	1	0	1	1	1	1	1	1	3
118	0	1	1	0	1	0	0	0	0	1
119	0	0	1	0	0	0	1	0	2	0
120	0	0	0	0	0	0	1	1	0	1
121	0	0	0	0	0	0	1	0	1	0
122	0	0	0	0	0	0	0	0	1	0
123	0	1	0	0	0	0	0	0	0	0
124	0	0	0	0	0	0	1	1	2	1
125	1	1	1	0	1	0	1	1	1	0	2
126	0	1	0	0	0	1	1	0	1	0
127	0	1	0	0	0	1	1	1	1	0
128	0	1	0	0	0	0	0	0	0	0
129	0	1	1	1	1	0	1	1	2	0
130	1	0	0	0	0	0	1	1	1	1	3
131	0	1	1	1	1	0	1	0	2	1
132	0	0	1	0	0	0	1	1	0	0
133	0	1	1	0	0	0	0	1	1	0
134	0	1	0	1	0	1	0	0	1	0
135	0	0	1	0	0	0	0	1	1	0
136	0	0	1	0	0	0	0	0	0	0
137	0	0	0	0	0	1	1	1	0	0
138	0	0	1	0	0	0	1	1	1	1
139	0	0	0	0	0	0	1	1	1	0
140	1	0	0	0	0	0	1	0	1	1	3
141	0	0	1	0	0	0	0	1	0	0
142	0	0	0	0	0	0	1	1	0	0
143	0	0	0	0	0	1	1	1	0	0
144	0	0	1	0	0	0	1	1	1	0
145	0	1	0	0	0	0	0	1	1	0
146	0	0	0	0	0	0	1	1	1	1
147	0	1	0	0	0	1	1	0	1	0
148	0	0	0	0	0	0	1	1	2	0
149	0	0	1	0	0	0	1	1	1	0
150	0	0	1	1	0	0	0	0	1	0
151	0	0	1	0	0	0	0	0	1	0
152	0	0	0	0	0	0	0	0	2	0
153	0	0	0	0	0	0	1	1	0	0
154	0	0	0	0	0	0	0	0	2	0
155	0	0	1	0	0	0	0	1	1	0
156	0	0	0	0	0	0	0	1	1	0
157	0	1	0	0	0	0	1	1	2	0
158	0	0	0	0	0	0	1	1	1	1
159	0	0	1	0	0	0	0	0	0	0
160	0	1	1	0	0	0	1	1	2	0
161	0	0	1	0	0	1	1	1	1	0
162	0	0	0	0	0	0	0	0	2	0
163	0	0	1	0	0	0	1	0	1	1
164	0	0	0	0	0	0	0	0	1	0
165	0	0	0	0	0	0	1	0	2	1
166	0	0	0	0	0	0	1	1	0	1
167	0	1	1	0	0	0	0	0	1	0
168	0	0	0	0	0	0	1	1	1	0
169	1	0	1	1	0	0	1	1	1	1	2
170	0	0	0	0	0	0	0	1	2	0
171	0	0	0	0	1	0	1	1	2	0
172	0	0	0	0	0	0	1	1	1	0
173	0	1	0	0	0	0	0	1	1	0
174	0	1	1	0	0	0	1	0	0	0
175	0	1	0	0	0	0	1	0	1	0
176	0	1	0	0	0	1	0	1	0	1
177	0	0	0	0	0	0	1	1	1	0
178	0	0	0	0	0	0	1	0	0	0
179	0	0	1	0	0	0	1	1	2	0
180	0	0	0	0	0	0	1	0	1	0
181	0	1	0	0	0	0	1	1	0	0
182	0	1	0	0	0	0	0	1	0	0
183	1	1	1	1	1	1	1	1	1	0	3
184	0	0	1	0	0	1	1	1	1	0
185	0	0	0	0	0	0	0	1	1	0
186	0	0	0	0	0	0	1	1	1	1
187	0	0	0	0	0	0	1	0	0	0
188	0	1	1	1	1	0	1	1	1	0
189	0	0	0	0	0	0	0	0	2	0
190	0	0	0	0	0	0	1	0	1	0
191	0	0	0	0	0	0	1	0	1	1
192	0	0	1	0	0	0	1	1	1	0
193	0	0	0	0	0	0	1	0	1	0
194	0	0	0	0	0	0	1	1	2	0
195	0	0	0	0	0	0	1	0	0	0
196	0	1	1	0	0	0	1	1	2	0
197	0	0	1	0	0	0	1	1	0	1
198	0	1	1	0	0	1	1	1	1	0
199	0	1	0	0	0	0	1	1	1	0
200	0	0	0	0	0	0	0	0	1	0
201	1	1	1	0	1	0	1	1	2	0	2
202	0	1	0	0	0	1	0	1	0	1
203	0	1	0	0	0	1	1	0	1	0
204	0	0	0	0	0	0	1	1	1	0
205	0	1	0	0	0	1	1	1	1	0
206	0	0	0	0	0	0	1	0	0	0
207	0	1	0	0	0	0	0	0	0	0
208	0	0	1	0	0	0	1	1	2	0
209	0	1	1	1	1	0	1	1	2	0
210	0	0	0	0	0	0	1	0	1	0
211	1	0	0	0	0	0	1	1	1	1	3
212	0	1	0	0	0	0	1	1	0	0
213	0	1	1	1	1	0	1	0	2	1
214	0	1	0	0	0	0	0	1	1	0
215	0	0	1	0	0	0	1	1	0	0
216	1	0	1	1	1	0	1	1	0	0	3
217	0	1	1	0	0	0	0	1	1	0
218	0	0	1	0	0	1	1	1	1	0
219	0	1	0	1	0	1	0	0	1	0
220	0	0	0	0	0	0	0	1	1	0
221	0	0	1	0	0	0	0	1	1	0
222	0	0	0	0	0	0	1	1	1	1
223	0	0	1	0	0	0	0	0	0	0
224	0	0	0	0	0	0	1	0	0	0
225	0	0	0	0	0	1	1	1	0	0
226	0	1	1	1	1	0	1	1	1	0
227	0	0	1	0	0	0	1	1	1	1
228	0	0	0	0	0	0	0	0	2	0
229	0	0	0	0	0	0	1	1	1	0
230	0	0	0	0	0	0	1	0	1	0
231	1	1	0	0	0	0	1	0	1	1	3
232	0	0	0	0	0	0	1	0	1	1
233	0	0	1	0	0	0	0	1	0	0
234	0	0	1	0	0	0	1	1	1	0
235	0	0	0	0	0	0	1	1	0	0
236	0	0	0	0	0	0	1	0	1	0
237	0	0	0	0	0	1	1	1	0	0
238	0	0	0	0	0	0	1	1	2	0
239	0	0	1	0	0	0	1	1	1	0
240	0	0	0	0	0	0	1	0	0	0
241	0	1	0	0	0	0	0	1	1	0
242	0	1	1	0	0	1	1	1	2	0
243	0	0	0	0	0	0	1	1	1	1
244	0	0	1	0	0	0	1	1	0	1
245	0	1	0	0	0	1	1	0	1	0
246	0	1	1	0	0	1	1	1	1	0
247	0	0	0	0	0	0	1	1	2	0
248	0	1	0	0	0	0	1	1	1	0
249	0	0	1	0	0	0	1	1	1	0
250	0	0	0	0	0	0	0	0	1	0
251	0	0	1	1	0	0	0	0	1	0
252	0	0	1	0	0	0	0	0	1	0
253	0	0	0	0	0	0	1	1	1	0
254	0	0	0	0	0	0	0	0	2	0
255	0	0	0	0	0	0	1	1	1	0
256	0	0	0	0	0	0	1	1	0	0
257	0	1	0	0	0	0	1	0	2	0
258	0	0	0	0	0	0	0	0	2	0
259	0	0	1	0	1	0	1	0	1	0
260	0	0	1	0	0	0	0	1	1	0
261	1	0	1	0	1	1	1	1	1	1	3
262	0	0	0	0	0	0	0	1	1	0
263	0	0	0	0	0	0	1	1	1	0
264	0	1	0	0	0	0	1	1	2	0
265	0	0	1	0	1	1	0	0	2	0
266	0	0	0	0	0	0	1	1	1	1
267	0	0	0	0	0	0	0	1	2	0
268	0	0	1	0	1	0	0	0	0	0
269	0	0	0	0	0	0	0	0	1	0
270	0	1	1	0	1	0	1	1	2	0
271	0	0	0	0	0	0	0	0	1	0
272	0	0	1	0	0	1	1	1	1	0
273	0	0	0	0	0	1	1	1	0	0
274	0	0	0	0	0	0	0	0	2	0
275	1	1	0	0	0	1	1	1	1	1	2
276	0	0	1	0	0	0	1	0	1	0
277	0	0	0	0	0	0	0	0	1	1
278	0	0	0	0	0	0	0	0	1	0
279	0	0	1	1	0	0	0	1	1	0
280	0	0	0	0	0	0	1	0	2	1
281	0	0	0	0	0	0	1	1	1	0
282	0	0	0	0	0	0	1	1	0	1
283	0	0	1	1	1	0	0	1	1	0
284	0	1	1	0	0	0	0	0	1	0
285	1	1	1	0	1	1	1	1	2	0	3
286	0	0	0	0	0	0	0	1	1	0
287	0	1	1	0	1	0	1	0	0	1
288	1	0	1	1	1	0	1	1	1	1	2
289	0	0	1	0	0	0	1	0	2	0
290	0	0	0	0	0	0	0	1	2	0
291	0	0	0	0	0	0	1	1	0	1
292	0	0	0	0	1	0	1	1	2	0
293	0	0	0	0	0	0	1	0	1	0
294	0	0	0	0	0	0	1	1	1	0
295	0	0	0	0	0	0	0	0	1	0
296	0	1	0	0	0	0	0	1	1	0
297	0	1	0	0	0	0	0	0	0	0
298	0	1	1	0	0	0	1	0	0	0
299	0	0	0	0	0	0	1	1	1	1
300	0	1	0	0	0	0	1	0	1	0
301	0	0	0	0	0	0	1	1	0	0
302	0	0	0	0	0	0	0	0	2	0
303	0	0	1	0	0	0	0	1	1	0
304	0	0	0	0	0	0	0	1	1	0
305	0	1	0	0	0	0	1	1	2	0
306	0	0	0	0	0	0	1	1	1	1
307	0	0	1	0	1	0	0	0	0	0
308	0	1	1	0	1	0	1	1	2	0
309	0	0	1	0	0	1	1	1	1	0
310	0	0	0	0	0	0	0	0	2	0
311	1	1	0	0	1	1	1	1	1	0	2
312	0	0	0	0	0	0	0	0	1	0
313	0	0	0	0	0	0	1	0	2	1
314	0	0	0	0	0	0	1	1	0	1
315	0	1	1	0	0	0	0	0	1	0
316	0	0	0	0	0	0	1	1	1	0
317	0	1	1	0	1	0	1	0	0	1
318	0	0	0	0	0	0	0	1	2	0
319	0	0	0	0	1	0	1	1	2	0
320	0	0	0	0	0	0	1	1	1	0
321	0	1	0	0	0	0	0	1	1	0
322	0	1	1	0	0	0	1	0	0	0
323	0	1	0	0	0	0	1	0	1	0
324	0	1	0	0	0	1	0	1	0	1
325	0	0	0	0	0	0	1	1	1	0
326	0	0	0	0	0	0	1	0	0	0
327	0	0	1	0	0	0	1	1	2	0
328	0	0	0	0	0	0	1	0	1	0
329	0	1	0	0	0	0	1	1	0	0
330	0	1	0	0	0	0	0	1	1	0
331	1	0	1	0	1	0	1	1	0	0	3
332	0	0	1	0	0	1	1	1	1	0
333	0	0	0	0	0	0	0	1	1	0
334	0	0	0	0	0	0	1	1	1	1
335	0	0	0	0	0	0	1	0	0	0
336	0	1	1	1	1	0	1	1	1	0
337	0	0	0	0	0	0	0	0	2	0
338	0	0	0	0	0	0	1	0	1	0
